# Supplementary material for: Cerebro-spinal flow pattern in the cervical subarachnoid space of healthy volunteers: Influence of the spinal cord morphology
Source: PLoS One. 2024 Aug 26;19(8):e0290927. doi: 10.1371/journal.pone.0290927 (PMC11346662; doi:10.1371/journal.pone.0290927)
Supplement: S1 File — (CSV) [file pone.0290927.s006.csv]

Filename	level	max_mean_Vel_Intra	max_max_Vel_Intra	max_mean_Vel_Roots	max_max_Vel_Roots	max_mean_WSS_Dura	max_max_WSS_Dura	max_mean_WSS_Pia	max_max_WSS_Pia	gender	weight	size	Age	BMI	Length	LAC	LPC	LSC	Type	Level	CSA_SC	CSA_CSF	CSA_ratio	Ecc_AP	Ecc_LR	Ecc_CP
1	C3/C2	0.1118	0.18192	0.077948	0.13869	0.007569	0.016174	0.00799	0.013437	0	83	188	23	23.48347669	128.7444498	123.0300703	121.2329049	151.7023847	Neutral	C3D	84.48973329	107.7822069	0.439311913	-9.126886432	-4.691891376	0.621945436
1	C5/C4	0.077948	0.13869	0.080363	0.1264	0.00799	0.013437	0.0074251	0.025992	0	83	188	23	23.48347669	128.7444498	123.0300703	121.2329049	151.7023847	Neutral	C5D	98.73336347	153.0661694	0.392799161	21.6251534	-7.394489451	0.634529567
1	C7/C6	0.080363	0.1264	0.081203	0.12438	0.0074251	0.025992	0.0091792	0.017847	0	83	188	23	23.48347669	128.7444498	123.0300703	121.2329049	151.7023847	Neutral	C7	74.70086518	174.1676918	0.300499442	-10.58613354	-10.44013524	0.63259186
2	C3/C2	0.11418	0.20785	0.084222	0.14793	0.0056495	0.015757	0.0063103	0.014387	0	72	175	24	23.51020408	118.971634	111.5204409	110.0393202	146.6850951	Neutral	C3D	64.31057259	111.9688627	0.36484091	-31.70398313	17.90666318	0.599246897
2	C5/C4	0.084222	0.14793	0.08529	0.12488	0.0063103	0.014387	0.011714	0.018849	0	72	175	24	23.51020408	118.971634	111.5204409	110.0393202	146.6850951	Neutral	C5D	72.7076848	146.3602448	0.331916897	-25.74936687	18.91624492	0.588950701
2	C7/C6	0.08529	0.12488	0.090945	0.13605	0.011714	0.018849	0.012404	0.016217	0	72	175	24	23.51020408	118.971634	111.5204409	110.0393202	146.6850951	Neutral	C7	56.21464712	136.0671137	0.293020006	-38.10596679	4.647041218	0.624173289
3	C3/C2	0.13068	0.21433	0.093094	0.15404	0.0089105	0.018317	0.0093844	0.01581	0	93	179	39	29.02531132	125.1275038	120.7803511	104.6349912	140.5259306	Neutral	C3D	88.54150579	121.7277624	0.421466311	9.227718593	4.268532137	0.639279217
3	C5/C4	0.093094	0.15404	0.20252	0.30656	0.0093844	0.01581	0.026742	0.073206	0	93	179	39	29.02531132	125.1275038	120.7803511	104.6349912	140.5259306	Neutral	C5D	76.92950943	119.9958928	0.392837346	-4.286496535	5.69430215	0.534305133
3	C7/C6	0.20252	0.30656	0.14268	0.21628	0.026742	0.073206	0.026437	0.039788	0	93	179	39	29.02531132	125.1275038	120.7803511	104.6349912	140.5259306	Neutral	C7	72.1014292	119.5892002	0.377451652	-10.26035784	18.28005252	0.620199873
4	C3/C2	0.17395	0.27735	0.1218	0.2056	0.015365	0.028876	0.015568	0.027058	1	68	171	51	23.3	117.7	118.5	105.3	138.4	Neutral	C3D	81.57456896	109.7392132	0.426490207	-17.10617913	-0.712795357	0.585264822
4	C5/C4	0.1218	0.2056	0.20379	0.32806	0.015568	0.027058	0.030085	0.052958	1	68	171	51	23.3	117.7	118.5	105.3	138.4	Neutral	C5D	76.38966646	105.5917119	0.421886467	5.970391188	-10.57337728	0.480298135
4	C7/C6	0.20379	0.32806	0.15175	0.26669	0.030085	0.052958	0.030507	0.038119	1	68	171	51	23.3	117.7	118.5	105.3	138.4	Neutral	C7	61.35656023	116.7664052	0.345337117	-17.87060404	0.488462388	0.512875446
5	C3/C2	0.094842	0.15229	0.058024	0.10989	0.004244	0.011091	0.0051093	0.01008	1	83	190	26	22.99168975	129.9950754	120.9146798	109.8333791	142.8858966	Neutral	C3D	81.10796094	205.4155763	0.28331632	-39.00111087	11.35162287	0.636330943
5	C5/C4	0.058024	0.10989	0.10985	0.20165	0.0051093	0.01008	0.010295	0.01685	1	83	190	26	22.99168975	129.9950754	120.9146798	109.8333791	142.8858966	Neutral	C5D	86.64881349	203.7018665	0.301746357	-29.47428122	4.922278277	0.615415857
5	C7/C6	0.10985	0.20165	0.081772	0.12581	0.010295	0.01685	0.011185	0.012412	1	83	190	26	22.99168975	129.9950754	120.9146798	109.8333791	142.8858966	Neutral	C7	68.36036563	175.011901	0.281187327	-43.13724737	-2.071893638	0.610564909
6	C3/C2	0.086985	0.13252	0.056897	0.089804	0.0043962	0.0072006	0.0047875	0.0069532	0	90	190	24	24.93074792	136.4939109	127.2478609	111.4255757	151.3279137	Neutral	C3D	79.64865589	129.4506496	0.383294259	-17.53858903	3.096638878	0.624431625
6	C5/C4	0.056897	0.089804	0.11338	0.18174	0.0047875	0.0069532	0.011844	0.026486	0	90	190	24	24.93074792	136.4939109	127.2478609	111.4255757	151.3279137	Neutral	C5D	76.37146542	126.9343558	0.375910095	-2.936999538	-8.582744554	0.620040911
6	C7/C6	0.11338	0.18174	0.09157	0.1491	0.011844	0.026486	0.012705	0.016807	0	90	190	24	24.93074792	136.4939109	127.2478609	111.4255757	151.3279137	Neutral	C7	57.22283791	140.2008919	0.290141151	-44.37214933	-1.967748289	0.604240452
7	C3/C2	0.086222	0.13907	0.065547	0.10462	0.0042996	0.0091815	0.0046093	0.0080208	1	64	163	27	24.08822312	114.2571733	111.0248639	104.2044779	129.1043825	Neutral	C3D	79.6681287	136.9125978	0.369054324	-38.10536259	11.10518566	0.655433754
7	C5/C4	0.065547	0.10462	0.079977	0.1277	0.0046093	0.0080208	0.007891	0.012027	1	64	163	27	24.08822312	114.2571733	111.0248639	104.2044779	129.1043825	Neutral	C5D	84.54107829	137.9209817	0.380136529	17.75473693	9.33341382	0.611320315
7	C7/C6	0.079977	0.1277	0.077805	0.11728	0.007891	0.012027	0.0083995	0.0097515	1	64	163	27	24.08822312	114.2571733	111.0248639	104.2044779	129.1043825	Neutral	C7	65.78139804	143.1161096	0.315127044	-30.99111637	4.165176268	0.59335066
8	C3/C2	0.20657	0.35914	0.12394	0.20249	0.013727	0.025299	0.014615	0.025252	1	74	172	27	25.01352082	119.1600423	118.9260599	106.0726141	144.056464	Neutral	C3D	67.39127914	91.18276212	0.425874919	-12.76268814	7.21672658	0.54014504
8	C5/C4	0.12394	0.20249	0.19123	0.36202	0.014615	0.025252	0.034855	0.063397	1	74	172	27	25.01352082	119.1600423	118.9260599	106.0726141	144.056464	Neutral	C5D	71.93012243	105.3232011	0.406172269	4.821401473	3.796391448	0.504931279
8	C7/C6	0.19123	0.36202	0.17119	0.26162	0.034855	0.063397	0.036088	0.043883	1	74	172	27	25.01352082	119.1600423	118.9260599	106.0726141	144.056464	Neutral	C7	57.85177745	103.8735642	0.358700839	31.52955287	1.98599953	0.571042581
9	C3/C2	0.16148	0.23606	0.12855	0.22404	0.013876	0.029521	0.01453	0.027286	1	50	163	26	18.81892431	111.7908217	110.8143406	106.1175163	137.0990167	Neutral	C3D	70.84069948	110.8010306	0.390093346	-21.03082647	-1.419221206	0.643139883
9	C5/C4	0.12855	0.22404	0.15393	0.25307	0.01453	0.027286	0.025618	0.039297	1	50	163	26	18.81892431	111.7908217	110.8143406	106.1175163	137.0990167	Neutral	C5D	83.49339426	127.003389	0.397491989	8.138649244	-1.52466306	0.590930304
9	C7/C6	0.15393	0.25307	0.1471	0.21606	0.025618	0.039297	0.025795	0.032869	1	50	163	26	18.81892431	111.7908217	110.8143406	106.1175163	137.0990167	Neutral	C7	60.92022434	122.0133858	0.333146547	-30.97967234	31.16424091	0.572322203
10	C3/C2	0.13557	0.21672	0.097748	0.17681	0.007935	0.018922	0.0087555	0.018002	0	74	181	27	22.58783309	115.9505871	118.1923302	99.74185334	135.5870603	Neutral	C3D	89.48155321	150.6897014	0.372648668	-23.07764926	3.570712362	0.669293259
10	C5/C4	0.097748	0.17681	0.16611	0.29388	0.0087555	0.018002	0.022042	0.036531	0	74	181	27	22.58783309	115.9505871	118.1923302	99.74185334	135.5870603	Neutral	C5D	94.8206632	138.5497085	0.407209294	-5.905239484	-2.614565932	0.563661211
10	C7/C6	0.16611	0.29388	0.13179	0.20634	0.022042	0.036531	0.023374	0.027247	0	74	181	27	22.58783309	115.9505871	118.1923302	99.74185334	135.5870603	Neutral	C7	70.70988167	168.1415902	0.295958767	-20.3896336	-9.549814797	0.616328267
11	C3/C2	0.10789	0.18087	0.073313	0.13429	0.0061726	0.013127	0.0068672	0.012061	0	70	177	26	22.34351559	125.2196548	117.1566644	105.0317247	139.7551933	Neutral	C3D	95.32680116	175.1819083	0.352678026	-24.60982278	3.468269435	0.64203276
11	C5/C4	0.073313	0.13429	0.086991	0.13711	0.0068672	0.012061	0.012443	0.022975	0	70	177	26	22.34351559	125.2196548	117.1566644	105.0317247	139.7551933	Neutral	C5D	98.65233683	201.0958196	0.329344076	-29.13205956	6.083569658	0.589324121
11	C7/C6	0.086991	0.13711	0.091959	0.1382	0.012443	0.022975	0.013222	0.016143	0	70	177	26	22.34351559	125.2196548	117.1566644	105.0317247	139.7551933	Neutral	C7	71.50945082	213.7066379	0.250916738	-37.89209442	-2.162702142	0.603163445
